# Supplementary material for: Mite non‐reproduction is not a consequence of the brood removal behavior of varroa sensitive hygiene honey bee colonies (Apis mellifera)
Source: Ecol Evol. 2024 Jun 25;14(6):e11595. doi: 10.1002/ece3.11595 (PMC11199085; doi:10.1002/ece3.11595)
Supplement: Supplementary file 1 — Appendix S1. [file ECE3-14-e11595-s001.xlsx]

## Sheet: Readme
DMR-VSH (Results 1. Effect of VSH values on the MNR or DMR values)									v
year	year of evaluation
colony name
SDI/MDI	single drone inseminated/ multiple drone inseminated
Number of infested cells (mite)
removed cells (mite)
removal mite %	amount of cells removed divided by infested cells for all the cells infested with mites
Number of infested cells (control)
removed cells (control)
removal control %	amount of cells removed divided by infested cells for all the cells without placing a mite inside
VSH value %	removal mite % - removal control %
number of investigated cells
single infested cells (SIC)	number of single infested cells (SIC)
total investation rate (incl. Alive/dead, single and multiple infested cells)
Infestation rate (number of total infested cells/number of opened cells)
infertile %	Number of mites without any offspring divided with SIC
MNR %	Number of mites without any offspring or delayed oogenesis (no offspring, no male, oldest daughter to young to reach maturity before hatching) divided with SIC
Artifical removal (Results 2. Reproduction of mites of artificially induced VSH behaviour)
Data of mites which were found in pink, violet and black-eyed cells, alive only one mother mite per cell, because which those criteria the reproduction can be analysed
colony 5 (marked in yellow) was excluded in the statistical analysis because of a high reinvasion of mites due to a collapse of a neighboring colony
Table:
Date	Date of evaluation	day-month-year
colony	Name of colony
interrupted/undisturbed	interrupted	Mite get placed into cells and at day 5 the cells been poked with a needle to indcue artifical removal behaviour
	undisturbed	Mite get placed into cells and analysed 8 days after inserting the mite
cell nr.	The number of cell the mite was found in
brood status	status of the brood	p: pinked-eyed pupae; v: violet-eyed pupae; b: black-eyed pupae
marking on mites	was a marking on a mite visble or not
infertile	Does this mother mite have any offspring (yes/no)
MNR	Does this mother mite have mite non reprodcution (yes/no)
Number of adult daugthers	Number of adult daughter per cell
Number of deutonymph	Number of deutonymph daughter per cell
Number of protonymph	Number of protonymph per cell
Number of eggs	Number of eggs per cell
Number of male mites	Number of male mites per cell
Sum of offspring in each cell

## Sheet: MNR-VSH
year	colony name	subuckfastspecarnicaies	SDI/MDI	Number of infested cells (mite)	removed cells (mite)	removal mite %	Number of infested cells (control)	removed cells (control)	removal control %	VSH value %	number of investigated cells	single infested cells (SIC)	total investation rate (incl. Alive/dead, single and multiple infested cells)	Infestation rate (number of total infested cells/number of opened cells)	infertile %	MNR %
22	M22AM2	mellifera	MDI	30	13	43.3333	30	2	6.66667	36.6667	450	9	9	0.02	11.1111	33.3333
22	M22AM5	mellifera	MDI	25	3	12	25	7	28	0	294	25	30	0.102041	36	48
22	M22AM6	mellifera	MDI	20	1	5	20	1	5	0	450	4	4	0.00888889	0	0
22	M22AM33	mellifera	MDI	30	3	10	30	0	0	10	450	7	7	0.0155556	28.5714	71.4286
22	M22AM36	mellifera	SDI	20	4	20	20	2	10	10	450	0	1	0.00222222	0	0
22	M22AM48	mellifera	MDI	20	1	5	20	2	10	0	413	30	30	0.0726392	6.66667	13.3333
22	L22AK1	lingustica	SDI	28	12	42.8571	28	4	14.2857	28.5714	450	3	3	0.00666667	0	100
22	L22AK2	lingustica	SDI	30	17	56.6667	30	19	63.3333	0	450	1	1	0.00222222	0	100
22	L22Ak6	lingustica	MDI	34	3	8.82353	35	6	17.1429	0	450	26	27	0.06	3.84615	19.2308
22	L22AK7	lingustica	MDI	29	5	17.2414	29	0	0	17.2414	450	4	5	0.0111111	25	75
22	C22HS4	carnica	SDI	22	5	22.7273	22	0	0	22.7273	450	7	10	0.0222222	28.5714	57.1429
22	C22HS5	carnica	SDI	30	10	33.3333	30	2	6.66667	26.6667	450	2	2	0.00444444	0	0
22	C22HS6	carnica	MDI	30	10	33.3333	30	1	3.33333	30	447	20	23	0.0514541	15	25
22	C22HS9	carnica	MDI	29	1	3.44828	29	2	6.89655	0	450	7	8	0.0178971	0	42.8571
22	B22MR12	buckfast	MDI	30	20	66.6667	30	6	20	46.6667	450	12	17	0.0377778	25	66.6667
22	B22MR13	buckfast	MDI	23	18	78.2609	23	2	8.69565	69.5652	400	8	8	0.02	50	75
22	B22MR16	buckfast	MDI	14	11	78.5714	15	5	33.3333	45.2381	450	2	3	0.00666667	100	100
22	B22MR18	buckfast	MDI	21	19	90.4762	21	17	80.9524	9.52381	450	6	10	0.0222222	83.3333	100
22	B22MR25_1	buckfast	MDI	23	5	21.7391	23	1	4.34783	17.3913	450	4	5	0.0111111	0	50
22	B22MR27	buckfast	MDI	28	12	42.8571	28	1	3.57143	39.2857	450	6	7	0.0155556	83.3333	100
22	B22MR33	buckfast	MDI	26	7	26.9231	26	2	7.69231	19.2308	450	8	8	0.0177778	37.5	62.5
22	B22DP7	buckfast	MDI	26	22	84.6154	26	12	46.1538	38.4615	414	24	30	0.0724638	29.1667	33.3333
22	B22DP19	buckfast	MDI	30	27	90	23	3	13.0435	76.9565	450	16	20	0.0444444	56.25	68.75
22	B22DP28_1	buckfast	MDI	30	29	96.6667	30	3	10	86.6667	442	24	30	0.0666667	83.3333	91.6667
22	B22DP30	buckfast	MDI	30	21	70	30	3	10	60	450	14	22	0.0497738	42.8571	64.2857
22	B22DP34	buckfast	MDI	27	18	66.6667	26	7	26.9231	39.7436	287	18	30	0.0678733	0	11.1111
22	B22GKT12	buckfast	MDI	25	23	92	25	1	4	88	450	14	14	0.0311111	0	85.7143
22	B22GKT15	buckfast	MDI	30	20	66.6667	30	4	13.3333	53.3333	450	17	20	0.0444444	0	11.7647
22	B22GKT25	buckfast	SDI	30	13	43.3333	30	2	6.66667	36.6667	349	26	30	0.0859599	26.9231	30.7692
22	B22GKT48	buckfast	Belegstelle	24	18	75	24	0	0	75	450	8	10	0.0222222	0	50
22	B22GKT51	buckfast	Belegstelle	30	14	46.6667	30	3	10	36.6667	450	7	13	0.0288889	57.1429	71.4286
22	B22LEH8	buckfast	MDI	24	21	87.5	23	4	17.3913	70.1087	450	2	2	0.00444444	100	100
22	B22JBT1	buckfast	MDI	28	17	60.7143	28	1	3.57143	57.1429	240	7	14	0.0583333	28.5714	28.5714
22	B22GKR10	buckfast	MDI	30	21	70	30	3	10	60	450	3	3	0.00666667	100	100
22	B22SF3	buckfast	MDI	30	25	83.3333	30	10	33.3333	50	147	19	30	0.204082	78.9474	100
22	B22SF6	buckfast	MDI	23	20	86.9565	23	4	17.3913	69.5652	207	1	1	0.00483092	0	0
22	B22SF10	buckfast	MDI	30	17	56.6667	29	5	17.2414	39.4253	233	14	30	0.128755	21.4286	42.8571
21	M21AM5	mellifera	SDI	30	1	3.33333	31	2	6.45161	0	450	3	3	0.00666667	100	100
21	M21AM18	mellifera	MDI	30	21	70	30	2	6.66667	63.3333	450	2	2	0.00444444	0	0
21	M21AM35	mellifera	SDI	30	2	6.66667	30	5	16.6667	0	450	23	25	0.0555556	47.8261	78.2609
21	M21AM46	mellifera	SDI	30	4	13.3333	30	0	0	13.3333	442	9	9	0.020362	0	0
21	M21AM49	mellifera	SDI	30	6	20	30	1	3.33333	16.6667	447	2	2	0.00447427	0	100
21	M21AM53	mellifera	MDI	30	4	13.3333	30	1	3.33333	10	450	3	3	0.00666667	0	66.6667
21	M21JS6	mellifera	SDI	28	16	57.1429	30	1	3.33333	53.8095	377	5	5	0.0132626	20	60
21	C21HS8	carnica	MDI	30	8	26.6667	30	0	0	26.6667	450	17	17	0.0377778	58.8235	82.3529
21	C21HS10	carnica	MDI	30	6	20	30	2	6.66667	13.3333	450	2	2	0.00444444	100	100
21	C21HS16	carnica	SDI	30	1	3.33333	30	3	10	0	450	10	10	0.0222222	40	70
21	C21HS46	carnica	MDI	30	13	43.3333	30	2	6.66667	36.6667	450	2	2	0.00444444	0	100
21	C21HS23	carnica	SDI	30	6	20	30	0	0	20	460	4	4	0.00869565	0	0
21	C21HS50	carnica	SDI	30	13	43.3333	30	2	6.66667	36.6667	450	5	5	0.0111111	0	0
21	C21HS2	carnica	SDI	30	9	30	30	0	0	30	450	18	20	0.0444444	0	27.7778
21	B21GKT43	buckfast	SDI	22	12	54.5455	22	4	18.1818	36.3636	409	8	13	0.0317848	37.5	50
21	B21GKT52	buckfast	MDI	30	25	83.3333	30	6	20	63.3333	450	6	6	0.0133333	83.3333	83.3333
21	B21OOS2	buckfast	SDI	30	28	93.3333	30	7	23.3333	70	450	6	10	0.0222222	66.6667	83.3333
21	B21OOS4	buckfast	SDI	30	25	83.3333	30	11	36.6667	46.6667	273	24	30	0.10989	8.33333	25
21	B21OOS8	buckfast	SDI	30	30	100	30	27	90	10	353	11	13	0.0368272	81.8182	81.8182
21	B21FC4	buckfast	MDI	30	21	70	30	1	3.33333	66.6667	450	9	9	0.02	55.5556	66.6667
21	B21MR8	buckfast	SDI	30	25	83.3333	30	11	36.6667	46.6667	452	14	15	0.0331858	21.4286	28.5714
21	B21MR10	buckfast	SDI	30	30	100	30	18	60	40	450	6	6	0.0133333	83.3333	83.3333
21	B21MR18	buckfast	MDI	26	12	46.1538	26	5	19.2308	26.9231	238	20	30	0.12605	25	40
21	B21MR19	buckfast	MDI	30	27	90	30	1	3.33333	86.6667	100	9	9	0.09	88.8889	88.8889
21	B21MR44	buckfast	SDI	25	21	84	15	3	20	64	529	19	19	0.0359168	47.3684	63.1579
21	B21AR7	buckfast	MDI	30	11	36.6667	15	4	26.6667	10	360	23	30	0.0833333	0	39.1304
21	B21AR8	buckfast	MDI	30	26	86.6667	30	19	63.3333	23.3333	134	6	7	0.0522388	66.6667	66.6667
21	B21SF4	buckfast	SDI	30	18	60	30	3	10	50	309	28	30	0.0970874	39.2857	53.5714
21	B21DP25	buckfast	SDI	30	4	13.3333	30	5	16.6667	0	450	13	14	0.0311111	0	46.1538
21	B21DP27	buckfast	SDI	30	5	16.6667	30	2	6.66667	10	450	13	15	0.0333333	23.0769	61.5385
21	B21DP37	buckfast	MDI	31	17	54.8387	31	5	16.129	38.7097	450	7	8	0.0177778	71.4286	85.7143
21	B21UB3	buckfast	SDI	25	5	20	25	1	4	16	450	3	3	0.00666667	33.3333	66.6667
20	M20AM9	mellifera	SDI	30	5	16.6667	27	4	14.8148	1.85185	267	29	30	0.11236	37.931	41.3793
20	M20AM11	mellifera	SDI	30	8	26.6667	26	2	7.69231	18.9744	460	2	3	0.00652174	50	100
20	M20AM14	mellifera	MDI	30	10	33.3333	21	6	28.5714	4.7619	450	16	16	0.0355556	31.25	68.75
20	M20AM22	mellifera	SDI	25	3	12	20	5	25	0	450	7	7	0.0155556	0	28.5714
20	M20AM25	mellifera	SDI	30	1	3.33333	30	0	0	3.33333	300	15	16	0.0533333	26.6667	40
20	M20AM30	mellifera	SDI	26	21	80.7692	20	2	10	70.7692	450	15	15	0.0333333	73.3333	73.3333
20	M20AM38	mellifera	SDI	15	12	80	10	6	60	20	450	19	21	0.0466667	21.0526	36.8421
20	M20AM39	mellifera	SDI	20	4	20	10	2	20	0	171	30	30	0.175439	16.6667	16.6667
20	C20HS3	carnica	SDI	30	26	86.6667	27	3	11.1111	75.5556	256	21	21	0.0820312	4.7619	9.52381
20	C20HS8	carnica	SDI	30	23	76.6667	30	3	10	66.6667	265	8	8	0.0301887	0	25
20	C20HS23	carnica	SDI	30	13	43.3333	30	1	3.33333	40	450	7	10	0.0222222	0	0
20	C20HS41	carnica	MDI	22	3	13.6364	19	0	0	13.6364	266	28	30	0.112782	0	10.7143
20	C20RS5	carnica	SDI	20	13	65	15	7	46.6667	18.3333	400	6	7	0.0175	50	50
20	C20RS9	carnica	SDI	30	20	66.6667	30	1	3.33333	63.3333	360	3	4	0.0111111	33.3333	66.6667
20	B20AR5	buckfast	MDI	30	26	86.6667	30	2	6.66667	80	450	7	8	0.0177778	71.4286	100
20	B20AR52	buckfast	MDI	30	29	96.6667	30	5	16.6667	80	450	5	6	0.0133333	100	100
20	B20FC2	buckfast	MDI	30	26	86.6667	30	3	10	76.6667	411	9	9	0.0218978	0	44.4444
20	B20DP1	buckfast	SDI	30	29	96.6667	30	16	53.3333	43.3333	450	7	8	0.0177778	100	100
20	B20DP10	buckfast	MDI	30	30	100	19	14	73.6842	26.3158	295	7	9	0.0305085	100	100
20	B20DP32	buckfast	MDI	22	22	100	15	0	0	100	351	10	14	0.039886	70	90
20	B20DP41	buckfast	MDI	30	29	96.6667	29	4	13.7931	82.8736	450	1	1	0.00222222	100	100
20	B20GKT1	buckfast	SDI	30	26	86.6667	25	21	84	2.66667	300	9	10	0.0333333	100	100
20	B20GKT11	buckfast	SDI	20	12	60	20	4	20	40	299	19	23	0.0769231	21.0526	42.1053
20	B20GKT25	buckfast	SDI	31	15	48.3871	30	6	20	28.3871	344	26	30	0.0872093	38.4615	46.1538
20	B20GKT52	buckfast	MDI	30	30	100	30	8	26.6667	73.3333	452	1	2	0.00442478	100	100
20	B20MR2	buckfast	SDI	30	26	86.6667	30	1	3.33333	83.3333	450	1	1	0.00222222	100	100
20	B20MR12	buckfast	SDI	30	27	90	30	4	13.3333	76.6667	450	0	0	0	0	0
20	B20MR15	buckfast	SDI	30	22	73.3333	30	3	10	63.3333	450	15	15	0.0333333	0	20
20	B20MR27	buckfast	MDI	29	19	65.5172	30	3	10	55.5172	450	13	14	0.0311111	38.4615	61.5385
20	B20MR30	buckfast	MDI	30	24	80	30	19	63.3333	16.6667	450	0	0	0	0	0
20	B20MA4	buckfast	MDI	30	30	100	19	16	84.2105	15.7895	93	2	2	0.0215054	100	100
20	B20SF1	buckfast	SDI	30	21	70	15	4	26.6667	43.3333	178	1	6	0.0337079	0	0
20	B20OOS19	buckfast	SDI	22	10	45.4545	20	3	15	30.4545	300	13	19	0.0633333	23.0769	30.7692
19	MR180_1	buckfast	MDI	20	17	85	20	2	10	75	709	8	11	0.0155148	75	87.5
19	MR180_2	buckfast	MDI	39	34	87.1795	39	1	2.5641	84.6154	402	5	5	0.0124378	80	100
19	MR42_1	buckfast	MDI	19	14	73.6842	11	1	9.09091	64.5933	847	10	10	0.0118064	20	60
19	MR42_2	buckfast	MDI	17	9	53	18	4	22	31	706	16	16	0.0227	19	69
19	GKT61	buckfast	SDI	19	13	68.4211	18	15	83.3333	0	593	19	20	0.0337268	5.26316	15.7895
19	GKT33	buckfast	SDI	27	23	85.1852	22	1	4.54545	80.6397	473	10	11	0.0232558	10	40
19	GKT41	buckfast	SDI	25	16	64	26	3	11.5385	52.4615	358	3	3	0.00837989	0	66.6667
19	GKT85_1	buckfast	MDI	11	11	100	6	1	16.6667	83.3333	250	3	5	0.02	100	100
19	GKT85_2	buckfast	MDI	15	15	100	12	3	25	75	350	10	10	0.0285714	100	100
19	HS18_1	carnica	SDI	16	0	0	12	0	0	0	354	5	5	0.0141243	40	60
19	HS18_2	carnica	SDI	18	4	22.2222	16	6	37.5	0	304	15	16	0.0526316	20	20
19	JM7	carnica	SDI	23	5	21.7391	22	4	18.1818	3.55731	352	14	14	0.0397727	57.1429	57.1429

## Sheet: artifical removal
Date	colony	interrupted/undisturbed	cell nr.	brood status	marking on mites	MNR	DMR	Number of adult daugthers	Number of deutonymph	Number of protonymph	Number of eggs	Number of male mites	Sum of offspring in each cell
2022-08-26	colony 1	interrupted	32	v	no	no	no		1	1		1	3
2022-08-26	colony 1	interrupted	38	v	no	no	yes					1	1
2022-08-26	colony 1	interrupted	42	v	yellow	no	no		1	1		1	3
2022-08-26	colony 1	interrupted	43	v	no	no	no		1	1		1	3
2022-08-26	colony 1	interrupted	47	v	no	no	yes			1		1	2
2022-08-26	colony 1	interrupted	52	v	no	yes	no						0
2022-08-26	colony 1	interrupted	54	v	yellow	no	yes			1	1	1	3
2022-08-26	colony 1	interrupted	55	v	no	no	yes					1	1
2022-08-26	colony 1	interrupted	57	v	yellow	no	no		2	1		1	4
2022-08-26	colony 1	interrupted	67	v	no	no	no		1	1		1	3
2022-08-26	colony 1	interrupted	65	p	no	no	no			1		1	2
2022-08-26	colony 1	interrupted	75	p	no	no	no			1	1	1	3
2022-08-26	colony 1	interrupted	111	p	no	yes	yes						0
2022-08-26	colony 1	interrupted	142	v	no	no	no		1	1		1	3
2022-08-26	colony 1	interrupted	159	v	no	no	no		1	1		1	3
2022-08-26	colony 1	interrupted	161	v	yellow	no	no		2	1		1	4
2022-08-26	colony 1	interrupted	170	v	yellow	no	yes			1	1	1	3
2022-08-25	colony 1	interrupted	20	p	no	no	no			1		1	2
2022-08-25	colony 1	interrupted	9	v	no	no	yes		1	1		1	3
2022-08-25	colony 1	interrupted	100	p	yellow	no	yes				1	1	2
2022-08-25	colony 1	interrupted	112	p	yellow	no	yes					1	1
2022-08-25	colony 1	interrupted	28	p	yellow	no	no			2	1	1	4
2022-08-25	colony 1	interrupted	33	p	yellow	no	no		1	2		1	4
2022-08-25	colony 1	interrupted	40	p	yellow	no	no		1			1	2
2022-08-25	colony 1	interrupted	155	p	no	no	no		1	1		1	3
2022-08-26	colony 1	interrupted	37	v	no	no	no		1	1		1	3
2022-08-26	colony 1	interrupted	41	v	yellow	yes	yes						0
2022-08-26	colony 1	interrupted	43	v	no	no	no		1			1	2
2022-08-26	colony 1	interrupted	46	v	no	no	yes				1	1	2
2022-08-26	colony 1	interrupted	58	v	no	no	no		1		1	1	3
2022-08-26	colony 1	interrupted	94	p	no	no	no			1	1	1	3
2022-08-26	colony 1	interrupted	289	v	red	no	yes			2		1	3
2022-08-26	colony 1	interrupted	410	v	no	no	no		1	2		1	4
2022-08-26	colony 1	interrupted	423	p	no	no	no			1		1	2
2022-08-19	colony 1	undisturbed	2	v		no	no		1	2		1	4
2022-08-19	colony 1	undisturbed	3	v		no	yes			1		1	2
2022-08-19	colony 1	undisturbed	4	v		yes	yes						0
2022-08-19	colony 1	undisturbed	5	v		no	no		1	1		1	3
2022-08-19	colony 1	undisturbed	6	v		no	yes			1		1	2
2022-08-19	colony 1	undisturbed	7	v		no	no		1	1		1	3
2022-08-19	colony 1	undisturbed	8	v		no	yes			1		1	2
2022-08-19	colony 1	undisturbed	9	v		no	no		1	1		1	3
2022-08-19	colony 1	undisturbed	10	v		no	no		1		1	1	3
2022-08-19	colony 1	undisturbed	20	v		no	yes			1	1	1	3
2022-08-19	colony 1	undisturbed	21	v		no	yes			2		1	3
2022-08-19	colony 1	undisturbed	25	v		no	no		1	2		1	4
2022-08-19	colony 1	undisturbed	30	v		no	yes					1	1
2022-08-19	colony 1	undisturbed	32	v		no	yes			1		1	2
2022-08-19	colony 1	undisturbed	33	v		no	yes			1	1	1	3
2022-08-19	colony 1	undisturbed	35	v		yes	yes						0
2022-08-19	colony 1	undisturbed	36	v		no	no		1			1	2
2022-08-19	colony 1	undisturbed	40	v		no	yes			2		1	3
2022-08-19	colony 1	undisturbed	43	v		no	yes			2		1	3
2022-08-19	colony 1	undisturbed	45	v		no	no		1	1		1	3
2022-08-19	colony 1	undisturbed	46	v		no	no		1		1	1	3
2022-08-19	colony 1	undisturbed	48	v		no	yes					1	1
2022-08-19	colony 1	undisturbed	50	v		no	no		1	1		1	3
2022-09-01	colony 2	interrupted	11	v	no	no	no		2	1		1	4
2022-09-01	colony 2	interrupted	13	v	no	no	no		1	1		1	3
2022-09-01	colony 2	interrupted	23	v	green	no	no		2	1		1	4
2022-09-01	colony 2	interrupted	32	v	no	no	no		1	2		1	4
2022-09-01	colony 2	interrupted	33	v	green	no	no		2	1		1	4
2022-09-01	colony 2	interrupted	37	v	no	no	no		1	1		1	3
2022-09-01	colony 2	interrupted	39	v	no	no	no		2	1		1	4
2022-09-01	colony 2	interrupted	52	v	no	no	no		1	1		1	3
2022-09-01	colony 2	interrupted	53	v	no	no	no		1	2		1	4
2022-09-01	colony 2	interrupted	54	v	no	yes	yes						0
2022-09-01	colony 2	interrupted	37	p	no	no	yes				1	1	2
2022-09-01	colony 2	interrupted	76	p	no	no	yes				2	1	3
2022-09-01	colony 2	interrupted	113	p	no	no	no			1	1	1	3
2022-09-01	colony 2	interrupted	147	p	no	no	no			1	2	1	4
2022-09-01	colony 2	interrupted	148	p	no	no	no			1		1	2
2022-09-01	colony 2	interrupted	151	p	no	no	no			2	1	1	4
2022-09-01	colony 2	interrupted	154	p	no	no	yes				2	1	3
2022-09-01	colony 2	interrupted	218	p	no	no	yes				1	1	2
01/02.09.2022	colony 2	interrupted	6	v	green	no	no		2	2		1	5
01/02.09.2022	colony 2	interrupted	13	v	no	no	no		3			1	4
01/02.09.2022	colony 2	interrupted	19	v	no	yes	yes						0
01/02.09.2022	colony 2	interrupted	26	v	no	no	no		3			1	4
01/02.09.2022	colony 2	interrupted	37	v	no	yes	yes						0
01/02.09.2022	colony 2	interrupted	40	v	no	no	no		1	2		1	4
01/02.09.2022	colony 2	interrupted	62	v	no	no	no		1	1		1	3
01/02.09.2022	colony 2	interrupted	64	v	green	no	no		1	2		1	4
01/02.09.2022	colony 2	interrupted	103	v	no	no	no		1	1		1	3
01/02.09.2022	colony 2	interrupted	104	v	no	no	yes			1		1	2
01/02.09.2022	colony 2	interrupted	117	v	no	no	no		2	1		1	4
01/02.09.2022	colony 2	interrupted	118	v	no	yes	yes						0
01/02.09.2022	colony 2	interrupted	123	v	no	no	no		2	1		1	4
01/02.09.2022	colony 2	interrupted	147	v	no	no	no		2	1		1	4
01/02.09.2022	colony 2	interrupted	148	v	no	no	no		2	1		1	4
01/02.09.2022	colony 2	interrupted	151	v	no	no	no		1	1		1	3
01/02.09.2022	colony 2	interrupted	157	v	no	no	no		2			1	3
2022-09-01	colony 2	interrupted	37	p	no	no	yes				1		1
2022-09-01	colony 2	interrupted	44	p	no	no	yes				1		1
2022-09-01	colony 2	interrupted	48	p	no	yes	yes						0
2022-09-01	colony 2	interrupted	105	p	no	no	yes				1	1	2
2022-09-01	colony 2	interrupted	111	p	no	yes	yes						0
2022-09-01	colony 2	interrupted	124	p	no	no	no			1	1	1	3
2022-09-01	colony 2	interrupted	171	p	no	no	no			1	2	1	4
2022-09-01	colony 2	interrupted	173	p	no	yes	yes						0
2022-09-01	colony 2	interrupted	209	p	no	yes	yes						0
2022-09-01	colony 2	interrupted	253	p	no	no	yes				1	1	2
2022-09-01	colony 2	interrupted	270	p	no	no	no			1	1	1	3
2022-09-01	colony 2	interrupted	25	p	no	no	no			1	1		2
2022-09-01	colony 2	interrupted	58	p	no	no	no		2	1	1		4
2022-09-01	colony 2	interrupted	77	p	no	no	no			1	1		2
2022-09-01	colony 2	interrupted	81	p	no	yes	yes						0
2022-09-01	colony 2	interrupted	89	p	no	no	no		1		1		2
2022-09-01	colony 2	interrupted	91	p	red	no	no		2		1		3
2022-09-01	colony 2	interrupted	200	p	no	yes	yes						0
2022-09-01	colony 2	interrupted	209	p	no	no	no		1	1	1		3
2022-09-01	colony 2	interrupted	215	p	no	no	no			1	1		2
2022-09-01	colony 2	interrupted	219	p	no	no	no	1	1	1	1		4
2022-09-01	colony 2	interrupted	229	p	no	no	no		1	2	1		4
2022-09-01	colony 2	interrupted	231	p	no	no	no		1	1	1		3
2022-09-01	colony 2	interrupted	233	p	no	no	no			2		1	3
2022-09-01	colony 2	interrupted	242	p	no	yes	yes						0
2022-09-01	colony 2	interrupted	14	p	no	yes	yes						0
2022-08-25	colony 2	undisturbed	1	v	red	no	no		2	1		1	4
2022-08-25	colony 2	undisturbed	4	v	red	no	no		2			1	3
2022-08-25	colony 2	undisturbed	5	v	unmarked	no	no		1			1	2
2022-08-25	colony 2	undisturbed	6	v	red	no	no		2	1		1	4
2022-08-25	colony 2	undisturbed	7	v	red	no	no		2	1		1	4
2022-08-25	colony 2	undisturbed	10	v	red	no	no		2	2		1	5
2022-08-25	colony 2	undisturbed	12	v	red	no	no		2	1		1	4
2022-08-25	colony 2	undisturbed	13	v	red	no	yes			1		1	2
2022-08-25	colony 2	undisturbed	14	v	red	yes	yes						0
2022-08-25	colony 2	undisturbed	15	v	red	no	no		1	1		1	3
2022-08-25	colony 2	undisturbed	16	v	red	no	yes					1	1
2022-08-25	colony 2	undisturbed	18	v	red	no	no		2	1		1	4
2022-08-25	colony 2	undisturbed	20	v	red	no	no		2			1	3
2022-08-25	colony 2	undisturbed	21	v	red	no	no		1	1		1	3
2022-08-25	colony 2	undisturbed	23	v	red	no	no		2	1		1	4
2022-08-25	colony 2	undisturbed	26	v	red	no	yes				1	1	2
2022-08-25	colony 2	undisturbed	27	v	red	no	no		2			1	3
2022-08-25	colony 2	undisturbed	28	v	red	no	no		1			1	2
2022-08-25	colony 2	undisturbed	31	v	red	no	no		2		1	1	4
2022-08-25	colony 2	undisturbed	32	v	red	yes	yes						0
2022-08-25	colony 2	undisturbed	34	v	unmarked	no	no		2	1		1	4
2022-08-25	colony 2	undisturbed	35	v	unmarked	no	no		2	1		1	4
2022-08-25	colony 2	undisturbed	38	v	red	no	no		1			1	2
2022-08-25	colony 2	undisturbed	39	v	red	no	no		1	1		1	3
2022-09-02	colony 3	interrupted	38	v	no	no	no		2			1	3
2022-09-02	colony 3	interrupted	64	v	no	no	no		2			1	3
2022-09-02	colony 3	interrupted	68	v	no	no	no		2	1		1	4
2022-09-02	colony 3	interrupted	11	v	no	no	yes			1		1	2
2022-09-02	colony 3	interrupted	13	v	no	no	no		1	1	1	1	4
2022-09-02	colony 3	interrupted	19	v	no	no	no		1	1		1	3
2022-09-02	colony 3	interrupted	59	v	no	no	no		1			1	2
2022-09-02	colony 3	interrupted	61	p	no	no	yes				1	1	2
2022-09-02	colony 3	interrupted	101	v	no	no	no		1	1	1	1	4
2022-09-02	colony 3	interrupted	109	p	no	no	yes				1	1	2
2022-09-02	colony 3	interrupted	271	v	no	yes	yes						0
2022-09-02	colony 3	interrupted	273	v	no	no	no		2	1		1	4
2022-09-02	colony 3	interrupted	115	p	no	no	no		1	2	1	1	5
2022-09-02	colony 3	interrupted	124	v	no	yes	yes						0
2022-09-02	colony 3	interrupted	142	v	no	no	yes				1	1	2
2022-09-02	colony 3	interrupted	146	v	no	no	yes			3	1	1	5
2022-09-02	colony 3	interrupted	196	v	no	yes	yes						0
2022-09-02	colony 3	interrupted	93	p	no	no	yes				1	1	2
2022-09-02	colony 3	interrupted	194	p	no	no	yes				1	1	2
2022-09-02	colony 3	interrupted	259	p	no	yes	yes						0
2022-08-26	colony 3	undisturbed	2	v		no	no		1	1		1	3
2022-08-26	colony 3	undisturbed	4	v		yes	yes						0
2022-08-26	colony 3	undisturbed	11	v		no	no		1	1		1	3
2022-08-26	colony 3	undisturbed	13	v		no	no		2	1		1	4
2022-08-26	colony 3	undisturbed	18	v	no	yes	yes						0
2022-08-26	colony 3	undisturbed	19	v	ja	no	no		1	1		1	3
2022-08-26	colony 3	undisturbed	20	v	ja	no	no		2	1		1	4
2022-08-26	colony 3	undisturbed	21	v	ja	no	no		2	1	1	1	5
2022-08-26	colony 3	undisturbed	22	v	ja	no	no		1	1		1	3
2022-08-26	colony 3	undisturbed	23	v	ja	no	no		1	2	1	1	5
2022-08-26	colony 3	undisturbed	24	v	ja	no	yes			1	1	1	3
2022-08-26	colony 3	undisturbed	25	v	ja	no	yes					1	1
2022-08-26	colony 3	undisturbed	26	v	ja	yes	yes						0
2022-08-26	colony 3	undisturbed	28	v	ja	no	no		2	2		1	5
2022-08-26	colony 3	undisturbed	29	v	ja	no	no		1			1	2
2022-08-26	colony 3	undisturbed	32	v	no	no	yes			2		1	3
2022-08-26	colony 3	undisturbed	36	v	ja	yes	yes						0
2022-08-26	colony 3	undisturbed	38	v	ja	no	yes					1	1
2022-08-26	colony 3	undisturbed	40	v	ja	no	no		2			1	3
2022-08-26	colony 3	undisturbed	42	v	ja	no	no		1	1		1	3
2022-08-26	colony 3	undisturbed	45	v	ja	no	yes					1	1
2022-08-26	colony 3	undisturbed	46	v	ja	no	no		2	1		1	4
2022-08-26	colony 3	undisturbed	49	v	no	no	no		1	2		1	4
2022-08-26	colony 3	undisturbed	50	v	ja	no	no		2	1		1	4
2022-09-08	colony 4	interrupted	4	v	no	no	no		2			1	3
2022-09-08	colony 4	interrupted	8	v	no	no	no		2	1		1	4
2022-09-08	colony 4	interrupted	10	v	no	no	no		1	1		1	3
2022-09-08	colony 4	interrupted	11	v	no	no	no		2	1		1	4
2022-09-08	colony 4	interrupted	13	v	no	no	no		2	1		1	4
2022-09-08	colony 4	interrupted	20	v	no	no	no		2	2		1	5
2022-09-08	colony 4	interrupted	22	v	no	no	yes					1	1
2022-09-08	colony 4	interrupted	14	v	no	no	no		2	1		1	4
2022-09-08	colony 4	interrupted	19	v	no	no	no		2	1		1	4
2022-09-08	colony 4	interrupted	2	v	no	no	no		2			1	3
2022-09-08	colony 4	interrupted	20	v	no	no	yes					1	1
2022-09-08	colony 4	interrupted	21	v	no	no	no		1	2		1	4
2022-09-08	colony 4	interrupted	25	v	no	no	no		2	2		1	5
2022-09-08	colony 4	interrupted	26	p	no	yes	yes						0
2022-09-08	colony 4	interrupted	27	p	no	no	yes					1	1
2022-09-08	colony 4	interrupted	29	v	no	no	no		2	1		1	4
2022-09-08	colony 4	interrupted	38	v	no	no	no		2	1		1	4
2022-09-08	colony 4	interrupted	39	v	no	no	no		1	1		1	3
2022-09-08	colony 4	interrupted	40	p	no	no	no			2		1	3
2022-09-08	colony 4	interrupted	47	p	no	no	yes					1	1
2022-09-08	colony 4	interrupted	51	v	no	no	no		1	3		1	5
2022-09-08	colony 4	interrupted	53	v	no	no	no		1	1		1	3
2022-09-08	colony 4	interrupted	59	p	no	no	no			1		1	2
2022-09-08	colony 4	interrupted	62	v	no	no	no		1	2		1	4
2022-09-08	colony 4	interrupted	64	p	no	no	no			2	1	1	4
2022-09-08	colony 4	interrupted	65	v	no	no	no		1	1		1	3
2022-09-08	colony 4	interrupted	66	v	no	no	no		1	2		1	4
2022-09-08	colony 4	interrupted	67	p	no	no	no			1		1	2
2022-09-08	colony 4	interrupted	72	v	no	no	no		1	1		1	3
2022-09-08	colony 4	interrupted	78	v	no	no	no		2	2		1	5
2022-09-08	colony 4	interrupted	81	v	no	no	no		1			1	2
2022-09-08	colony 4	interrupted	82	p	no	no	no			2		1	3
2022-09-08	colony 4	interrupted	98	p	no	no	no			1		1	2
2022-09-08	colony 4	interrupted	103	v	no	no	no		1	1		1	3
2022-09-08	colony 4	interrupted	104	p	no	no	no			1		1	2
2022-09-08	colony 4	interrupted	105	p	no	no	no			1		1	2
2022-09-08	colony 4	interrupted	108	v	no	no	no		2	1		1	4
2022-09-08	colony 4	interrupted	122	p	no	no	yes					1	1
2022-09-08	colony 4	interrupted	128	p	no	no	yes					1	1
2022-09-08	colony 4	interrupted	129	v	no	no	no		1	1		1	3
2022-09-08	colony 4	interrupted	130	v	no	no	no		2	1		1	4
2022-09-08	colony 4	interrupted	131	p	no	no	no			1	1	1	3
2022-09-08	colony 4	interrupted	142	v	no	yes	yes						0
2022-09-08	colony 4	interrupted	144	p	no	no	yes					1	1
2022-09-08	colony 4	interrupted	145	p	no	no	no			1		1	2
2022-09-08	colony 4	interrupted	2	v	no	no	no		1	1		1	3
2022-09-08	colony 4	interrupted	3	v	no	no	yes			1		1	2
2022-09-08	colony 4	interrupted	9	p	no	no	yes					1	1
2022-09-08	colony 4	interrupted	10	v	no	no	no		1		1	1	3
2022-09-08	colony 4	interrupted	11	v	no	no	no		1	1		1	3
2022-09-08	colony 4	interrupted	12	v	no	no	no		1	2		1	4
2022-09-08	colony 4	interrupted	18	p	no	no	yes				1	1	2
2022-09-08	colony 4	interrupted	19	p	no	no	no			1		1	2
2022-09-08	colony 4	interrupted	25	v	no	no	no		1	1		1	3
2022-09-08	colony 4	interrupted	26	v	no	no	no		1	2		1	4
2022-09-08	colony 4	interrupted	27	v	no	no	no		1	1		1	3
2022-09-08	colony 4	interrupted	29	v	no	no	no		1	1		1	3
2022-09-08	colony 4	interrupted	34	v	no	no	no		1			1	2
2022-09-08	colony 4	interrupted	36	p	no	no	no			1		1	2
2022-09-08	colony 4	interrupted	38	p	no	no	no			1		1	2
2022-09-08	colony 4	interrupted	42	p	no	no	no			2	1	1	4
2022-09-08	colony 4	interrupted	44	p	no	no	no			2		1	3
2022-09-08	colony 4	interrupted	46	p	no	no	no			1		1	2
2022-09-08	colony 4	interrupted	47	p	no	no	no			2		1	3
2022-09-08	colony 4	interrupted	53	v	no	no	no		2	1		1	4
2022-09-08	colony 4	interrupted	3	v	no	no	no		2			1	3
2022-09-08	colony 4	interrupted	15	v	no	no	no		3			1	4
2022-09-08	colony 4	interrupted	25	v	no	no	yes			1		1	2
2022-09-08	colony 4	interrupted	27	p	no	no	no		1	2		1	4
2022-09-08	colony 4	interrupted	28	v	no	no	no		2				2
2022-09-08	colony 4	interrupted	33	v	no	no	no		3			1	4
2022-09-08	colony 4	interrupted	36	v	no	no	yes					1	1
2022-09-08	colony 4	interrupted	40	v	no	no	yes					1	1
2022-09-08	colony 4	interrupted	41	v	no	no	yes					1	1
2022-09-08	colony 4	interrupted	42	v	no	no	no		3			1	4
2022-09-08	colony 4	interrupted	44	v	no	no	yes					1	1
2022-09-08	colony 4	interrupted	46	v	no	no	yes					1	1
2022-09-08	colony 4	interrupted	51	v	no	no	no		1				1
2022-09-08	colony 4	interrupted	3	v	no	yes	yes						0
2022-09-08	colony 4	interrupted	9	p	no	no	yes					1	1
2022-09-08	colony 4	interrupted	21	p	no	no	no		1			1	2
2022-09-08	colony 4	interrupted	23	p	no	no	no		2	2		1	5
2022-09-08	colony 4	interrupted	28	p	no	no	yes					1	1
2022-09-08	colony 4	interrupted	29	v	no	no	yes		2				2
2022-09-08	colony 4	interrupted	31	p	no	no	no		1			1	2
2022-09-08	colony 4	interrupted	39	p	no	no	yes					1	1
2022-09-08	colony 4	interrupted	42	p	no	no	no			2		1	3
2022-09-08	colony 4	interrupted	45	p	no	no	no			1		1	2
2022-09-08	colony 4	interrupted	59	v	no	yes	yes						0
2022-09-08	colony 4	interrupted	63	v	no	no	no		2	1		1	4
2022-09-08	colony 4	interrupted	7	v	no	yes	yes						0
2022-09-08	colony 4	interrupted	8	v	no	no	no		2			1	3
2022-09-08	colony 4	interrupted	9	v	no	no	no		2	1		1	4
2022-09-08	colony 4	interrupted	10	v	no	no	no		1	2		1	4
2022-09-08	colony 4	interrupted	13	v	no	no	no		1	1		1	3
2022-09-08	colony 4	interrupted	15	v	no	no	no		2	1		1	4
2022-09-08	colony 4	interrupted	16	p	no	no	no			1		1	2
2022-09-08	colony 4	interrupted	44	v	no	no	no		2	1		1	4
2022-09-08	colony 4	interrupted	45	v	no	no	no		1			1	2
2022-09-08	colony 4	interrupted	3	p	no	no	no			1	1	1	3
2022-09-08	colony 4	interrupted	5	v	no	no	no		2			1	3
2022-09-08	colony 4	interrupted	8	v	no	no	no		1			1	2
2022-09-08	colony 4	interrupted	9	v	no	no	no		2	1		1	4
2022-09-02	colony 4	undisturbed	1	v	ja	no	no		2	1		1	4
2022-09-02	colony 4	undisturbed	5	v	ja	yes	yes						0
2022-09-02	colony 4	undisturbed	7	v	ja	no	yes					1	1
2022-09-02	colony 4	undisturbed	9	v	ja	yes	yes						0
2022-09-02	colony 4	undisturbed	10	v	ja	no	no		2	1		1	4
2022-09-02	colony 4	undisturbed	11	v	ja	no	no		1	1		1	3
2022-09-02	colony 4	undisturbed	16	v	ja	no	no		2	1		1	4
2022-09-02	colony 4	undisturbed	20	v	ja	no	no		1			1	2
2022-09-02	colony 4	undisturbed	23	v	ja	no	no		1		1	1	3
2022-09-02	colony 4	undisturbed	24	v	ja	yes	yes						0
2022-09-02	colony 4	undisturbed	26	v	ja	no	no		2			1	3
2022-09-02	colony 4	undisturbed	27	v	ja	no	no		2	1		1	4
2022-09-02	colony 4	undisturbed	28	v	ja	no	no		1	1		1	3
2022-09-02	colony 4	undisturbed	29	v	ja	no	no		1	1		1	3
2022-09-02	colony 4	undisturbed	30	v	unmarked	no	no		2	1		1	4
2022-09-02	colony 4	undisturbed	31	v	ja	no	no		2			0	2
2022-09-02	colony 4	undisturbed	33	v	ja	no	yes					1	1
2022-09-02	colony 4	undisturbed	34	v		yes	yes						0
2022-09-02	colony 4	undisturbed	35	v		no	no		1			1	2
2022-09-17	colony 5	interrupted	129	v	no	no	no		1	2		1	4
2022-09-17	colony 5	interrupted	130	v	no	no	no		1	1	1	1	4
2022-09-17	colony 5	interrupted	163	v	no	no	yes			1		1	2
2022-09-17	colony 5	interrupted	171	p	no	no	yes				1	1	2
2022-09-17	colony 5	interrupted	180	v	no	no	no		2	1		1	4
2022-09-17	colony 5	interrupted	182	v	no	no	yes					1	1
2022-09-17	colony 5	interrupted	200	p	no	no	yes				1	1	2
2022-09-17	colony 5	interrupted	207	v	no	no	no		2	1		1	4
2022-09-17	colony 5	interrupted	216	v	no	no	no		2	1		1	4
2022-09-17	colony 5	interrupted	290	v	no	yes	yes						0
2022-09-17	colony 5	interrupted	293	v	no	no	no		1			1	2
2022-09-17	colony 5	interrupted	319	v	no	no	no		2	1		1	4
2022-09-17	colony 5	interrupted	330	v	no	no	no		1	1		1	3
2022-09-17	colony 5	interrupted	343	v	no	no	no		1		1	1	3
2022-09-17	colony 5	interrupted	348	p	no	no	no			1	1	1	3
2022-09-17	colony 5	interrupted	359	v	no	no	no		2			1	3
2022-09-17	colony 5	interrupted	16	v	no	no	no		1			1	2
2022-09-17	colony 5	interrupted	26	v	no	no	yes					1	1
2022-09-17	colony 5	interrupted	41	v	no	no	yes				1		1
2022-09-17	colony 5	interrupted	70	v	no	no	yes					1	1
2022-09-17	colony 5	interrupted	75	v	no	no	yes			1		1	2
2022-09-17	colony 5	interrupted	84	v	no	no	no		2	1		1	4
2022-09-17	colony 5	interrupted	85	v	no	no	no		2	2		1	5
2022-09-17	colony 5	interrupted	128	v	no	no	no		3	1		1	5
2022-09-17	colony 5	interrupted	146	v	no	no	no		1	1		1	3
2022-09-17	colony 5	interrupted	165	v	no	no	no		2	1		1	4
2022-09-17	colony 5	interrupted	173	v	no	yes	yes						0
2022-09-17	colony 5	interrupted	178	v	no	no	no		1	1		1	3
2022-09-17	colony 5	interrupted	230	v	no	no	no		1	1		1	3
2022-09-17	colony 5	interrupted	241	v	no	no	no		2	1		1	4
2022-09-17	colony 5	interrupted	242	v	no	no	no		1			1	2
2022-09-17	colony 5	interrupted	246	v	no	no	no		2	1		1	4
2022-09-17	colony 5	interrupted	253	v	no	no	no		2	1		1	4
2022-09-17	colony 5	interrupted	271	v	no	no	no		1	1		1	3
2022-09-17	colony 5	interrupted	286	v	no	yes	yes						0
2022-09-17	colony 5	interrupted	297	v	no	no	no		1	2		1	4
2022-09-17	colony 5	interrupted	141	v	no	no	no		1	1		1	3
2022-09-17	colony 5	interrupted	144	v	no	no	no		2			1	3
2022-09-17	colony 5	interrupted	180	p	no	no	yes				1	1	2
2022-09-17	colony 5	interrupted	194	p	no	no	yes					1	1
2022-09-17	colony 5	interrupted	199	p	no	no	no			1		1	2
2022-09-17	colony 5	interrupted	210	p	no	no	no			1	1	1	3
2022-09-17	colony 5	interrupted	9	v	no	no	no		1	1		1	3
2022-09-17	colony 5	interrupted	13	v	no	no	no		1			1	2
2022-09-17	colony 5	interrupted	15	p	white	no	no			1		1	2
2022-09-17	colony 5	interrupted	18	v	no	no	no		1	1		1	3
2022-09-17	colony 5	interrupted	1	v	no	no	yes			1		1	2
2022-09-17	colony 5	interrupted	9	v	no	no	no		1	2		1	4
2022-09-17	colony 5	interrupted	12	v	no	no	no		1			1	2
2022-09-17	colony 5	interrupted	14	v	no	no	no		1	1		1	3
2022-09-17	colony 5	interrupted	19	v	white	no	no		1	2		1	4
2022-09-17	colony 5	interrupted	24	v	green	no	no		2	1		1	4
2022-09-17	colony 5	interrupted	25	v	no	no	yes			2		1	3
2022-09-17	colony 5	interrupted	28	v	no	no	no		1	1		1	3
2022-09-17	colony 5	interrupted	35	v	no	no	no		1	1		1	3
2022-09-17	colony 5	interrupted	40	v	no	no	no		1	2		1	4
2022-09-17	colony 5	interrupted	42	p	no	no	no			2		1	3
2022-09-17	colony 5	interrupted	47	v	no	no	no		1	2		1	4
2022-09-17	colony 5	interrupted	49	v	no	no	no		2	1		2	5
2022-09-17	colony 5	interrupted	58	v	no	no	no		1	1		1	3
2022-09-17	colony 5	interrupted	68	v	no	no	no		2	1		1	4
2022-09-17	colony 5	interrupted	69	v	no	no	no		2	1		1	4
2022-09-17	colony 5	interrupted	71	v	no	no	yes			1	1	1	3
2022-09-11	colony 5	undisturbed	1	v	green	no	no		1	1		1	3
2022-09-11	colony 5	undisturbed	4	v	unmarked	no	no		2	1		1	4
2022-09-11	colony 5	undisturbed	5	v	green	no	yes			1		1	2
2022-09-11	colony 5	undisturbed	7	v	green	no	no		2	2		1	5
2022-09-11	colony 5	undisturbed	8	v	unmarked	no	no		2	1		1	4
2022-09-11	colony 5	undisturbed	11	v	green	yes	yes						0
2022-09-11	colony 5	undisturbed	13	v	green	no	no		1	1		1	3
2022-09-11	colony 5	undisturbed	14	v	unmarked	no	no		1			1	2
2022-09-11	colony 5	undisturbed	15	v	green	no	no		1	1		1	3
2022-09-11	colony 5	undisturbed	16	v	green	no	no		1	1		1	3
2022-09-11	colony 5	undisturbed	17	v	green	no	yes			1		1	2
2022-09-11	colony 5	undisturbed	19	v	green	no	yes			2		1	3
2022-09-11	colony 5	undisturbed	20	v	green	yes	yes						0
2022-09-11	colony 5	undisturbed	22	v	unmarked	no	no		2	1		1	4
2022-09-11	colony 5	undisturbed	28	v	green	no	no		2	1		1	4
2022-09-11	colony 5	undisturbed	29	v	green	no	no		1	2		1	4
2022-09-11	colony 5	undisturbed	30	v	green	no	yes			1		1	2
2022-09-11	colony 5	undisturbed	31	v	unmarked	no	no		2	1		1	4
2022-09-11	colony 5	undisturbed	32	v	green	no	yes			1		1	2
2022-09-11	colony 5	undisturbed	33	v	unmarked	no	no		1	1		1	3
2022-09-11	colony 5	undisturbed	34	v	green	no	no		2	1		1	4
2022-09-11	colony 5	undisturbed	35	v	green	no	yes			1		1	2
